# Supplementary material for: Characterization of CRISPR Loci and Antimicrobial Resistance in Foodborne Listeria monocytogenes Isolates
Source: Microorganisms. 2026 Jul 21;14(7):1592. doi: 10.3390/microorganisms14071592 (PMC13414327; doi:10.3390/microorganisms14071592)
Supplement: Supplementary file 1 [file microorganisms-14-01592-s001.zip]

Archive with 1 entries (1 files):
- microorganisms-4311287-supplementary.pdf
